# Supplementary material for: ﻿Gelidocalamusalbozonatus (Poaceae, Bambusoideae), a new species from the southeast of Chongqing, China, and analysis of the morphological diversity in the core group of Gelidocalamus
Source: PhytoKeys. 2023 Nov 24;236:17–27. doi: 10.3897/phytokeys.236.111290 (PMC10693675; doi:10.3897/phytokeys.236.111290)
Supplement: XML Treatment for Gelidocalamus albozonatus [file phytokeys.236.111290-treatment1.xml]

<!DOCTYPE tp:taxon-treatment
  PUBLIC "-//TaxonX//DTD Taxonomic Treatment Publishing DTD v0 20100105//EN" "tax-treatment-NSO.dtd">
<tp:taxon-treatment xmlns:tp="http://www.plazi.org/taxpub"><tp:treatment-meta><kwd-group><label>Taxon classification</label><kwd>
                <named-content content-type="kingdom">Plantae</named-content>
              </kwd><kwd>
                <named-content content-type="order">Poales</named-content>
              </kwd><kwd>
                <named-content content-type="family">Poaceae</named-content>
              </kwd></kwd-group><mixed-citation publication-type="journal"><person-group><name><surname>Li</surname><given-names>Yong-Long</given-names></name><name><surname>Guo</surname><given-names>Rong</given-names></name><name><surname>Zhang</surname><given-names>Hong-Jing</given-names></name><name><surname>Yi</surname><given-names>Si-Rong</given-names></name><name><surname>Yang</surname><given-names>Guang-Yao</given-names></name><name><surname>Zhang</surname><given-names>Wen-Gen</given-names></name></person-group><article-title>﻿<italic><tp:taxon-name><tp:taxon-name-part taxon-name-part-type="genus" reg="Gelidocalamus">Gelidocalamus</tp:taxon-name-part><tp:taxon-name-part taxon-name-part-type="species" reg="albozonatus">albozonatus</tp:taxon-name-part></tp:taxon-name></italic> (<tp:taxon-name><tp:taxon-name-part taxon-name-part-type="family">Poaceae</tp:taxon-name-part></tp:taxon-name>, <tp:taxon-name><tp:taxon-name-part taxon-name-part-type="subfamily">Bambusoideae</tp:taxon-name-part></tp:taxon-name>), a new species from the southeast of Chongqing, China, and analysis of the morphological diversity in the core group of <italic><tp:taxon-name><tp:taxon-name-part taxon-name-part-type="genus" reg="Gelidocalamus">Gelidocalamus</tp:taxon-name-part></tp:taxon-name></italic></article-title><source>PhytoKeys</source><day>24</day><month>11</month><year>2023</year><volume>236</volume><fpage>17</fpage><lpage>27</lpage><pub-id pub-id-type="doi">10.3897/phytokeys.236.111290</pub-id></mixed-citation></tp:treatment-meta><tp:nomenclature><label>﻿</label><tp:taxon-name>
              <object-id xmlns:xlink="http://www.w3.org/1999/xlink" content-type="arpha" xlink:type="simple">7162BE40-6697-5E37-AF2E-7174EED4958C</object-id>
              <tp:taxon-name-part taxon-name-part-type="genus" reg="Gelidocalamus">Gelidocalamus</tp:taxon-name-part>
              <tp:taxon-name-part taxon-name-part-type="species" reg="albozonatus">albozonatus</tp:taxon-name-part>
              <object-id xmlns:xlink="http://www.w3.org/1999/xlink" content-type="ipni" xlink:type="simple">urn:lsid:ipni.org:names:77331500-1</object-id>
            </tp:taxon-name><tp:taxon-authority>W.G.Zhang, S.R.Yi &amp; Y.L.Li</tp:taxon-authority><tp:taxon-status xmlns:xlink="http://www.w3.org/1999/xlink" xlink:type="simple">sp. nov.</tp:taxon-status><xref ref-type="fig" rid="F1">Figs 1</xref><xref ref-type="fig" rid="F2">, 2</xref></tp:nomenclature><tp:treatment-sec sec-type="material" id="SECID0ENXAE"><title>Type.</title><p>China, Chongqing, Pengshui County, Luduhu Village, under the forest, <named-content xmlns:xlink="http://www.w3.org/1999/xlink" content-type="dwc:verbatimCoordinates" xlink:type="simple"><named-content content-type="geo-json" specific-use="{&#34;type&#34;:&#34;Point&#34;,&#34;coordinates&#34;:[108.228372,29.315383]}" id="NCID0EWXAE" xlink:type="simple">29°18′55.38″N, 108°13′42.14″E</named-content></named-content>, elev. ca. 268 m, 6 Mar. 2019, <italic>S.R. Yi et al. CQPS01</italic> (holotype: <named-content xmlns:xlink="http://www.w3.org/1999/xlink" content-type="dwc:institutional_code" xlink:title="College of Forestry, Jiangxi Agricultural University" xlink:href="http://grbio.org/institution/jiangxi-agricultural-university" xlink:type="simple">JXAU</named-content>!).</p><fig id="F1" position="float" orientation="portrait"><object-id xmlns:xlink="http://www.w3.org/1999/xlink" content-type="doi" xlink:type="simple">10.3897/phytokeys.236.111290.figure1</object-id><object-id xmlns:xlink="http://www.w3.org/1999/xlink" content-type="arpha" xlink:type="simple">28AE011D-651C-5E5C-9C93-B3718684886F</object-id><label>Figure 1.</label><caption><p><italic><tp:taxon-name><tp:taxon-name-part taxon-name-part-type="genus" reg="Gelidocalamus">Gelidocalamus</tp:taxon-name-part><tp:taxon-name-part taxon-name-part-type="species" reg="albozonatus">albozonatus</tp:taxon-name-part></tp:taxon-name></italic> sp. nov. <bold>A</bold> habitat <bold>B</bold> individual <bold>C</bold> rhizome <bold>D</bold> branches <bold>E</bold> culm node of new shoots <bold>F</bold> transection of culm and pith-cavity <bold>G</bold> dry new shoot <bold>H–L</bold> culms and culm leaves <bold>M</bold> foliage leaf blade. Scale bars: 1 m (<bold>A</bold>); 10 cm (<bold>B</bold>); 1 cm (<bold>C–E, G–L</bold>); 5 mm (<bold>F</bold>); 5 cm (<bold>M</bold>).</p></caption><graphic xmlns:xlink="http://www.w3.org/1999/xlink" xlink:href="phytokeys-236-017_article-111290__-g001.jpg" position="float" orientation="portrait" xlink:type="simple" id="oo_941776.jpg"><uri content-type="original_file" xlink:type="simple">https://binary.pensoft.net/fig/941776</uri></graphic></fig></tp:treatment-sec><tp:treatment-sec sec-type="diagnosis" id="SECID0EVZAE"><title>Diagnosis.</title><p><italic><tp:taxon-name><tp:taxon-name-part taxon-name-part-type="genus" reg="Gelidocalamus">G.</tp:taxon-name-part><tp:taxon-name-part taxon-name-part-type="species" reg="albozonatus">albozonatus</tp:taxon-name-part></tp:taxon-name></italic> is similar to <italic><tp:taxon-name><tp:taxon-name-part taxon-name-part-type="genus" reg="Gelidocalamus">G.</tp:taxon-name-part><tp:taxon-name-part taxon-name-part-type="species" reg="tessellatus">tessellatus</tp:taxon-name-part></tp:taxon-name></italic>, but differed by having a ring of white (vs. brownish) tomenta below each culm node, culm sheath base densely purple setulose (vs. yellowish pubescence) and foliage leaf blades mesophyll (vs. notophyll).</p><fig id="F2" position="float" orientation="portrait"><object-id xmlns:xlink="http://www.w3.org/1999/xlink" content-type="doi" xlink:type="simple">10.3897/phytokeys.236.111290.figure2</object-id><object-id xmlns:xlink="http://www.w3.org/1999/xlink" content-type="arpha" xlink:type="simple">1A7454FE-2F7C-5E5D-9D24-FBC1FC3A644F</object-id><label>Figure 2.</label><caption><p>Illustration of <italic><tp:taxon-name><tp:taxon-name-part taxon-name-part-type="genus" reg="Gelidocalamus">Gelidocalamus</tp:taxon-name-part><tp:taxon-name-part taxon-name-part-type="species" reg="albozonatus">albozonatus</tp:taxon-name-part></tp:taxon-name></italic><bold>A</bold> culm and culm sheath <bold>B</bold> new shoot <bold>C</bold> details of culm sheath <bold>D</bold> culm leaf <bold>E</bold> oral setae details of culm leaf <bold>F–G</bold> branches and foliage leaves H details of foliage leaf sheath. Drawn by Rong Guo.</p></caption><graphic xmlns:xlink="http://www.w3.org/1999/xlink" xlink:href="phytokeys-236-017_article-111290__-g002.jpg" position="float" orientation="portrait" xlink:type="simple" id="oo_941777.jpg"><uri content-type="original_file" xlink:type="simple">https://binary.pensoft.net/fig/941777</uri></graphic></fig></tp:treatment-sec><tp:treatment-sec sec-type="description" id="SECID0EV2AE"><title>Description.</title><p>Rhizomes leptomorph. Culms up to 5.5 m tall, ca. 6–15 mm in diam., erect, apically slightly nodding; internodes glabrous, 11–54 cm long, wall 1.5–3 mm thick; a ring of white tomenta below each node. Branching intravaginal, arising from the 6<sup>th</sup> node above ground, ca. 5–10 branches per node; branches equal or subequal, ca. 25–55 cm long, 2–4 mm in diam. Culm leaf sheaths tardily deciduous, 15–25 cm long, abaxially sparsely wine-red or purple hispidulous when young, purple patches densely distributed between transverse veins, sheath base densely purple setulose, ca. 1–3 mm long, margins with wine-red cilia, ca. 1–2 mm long; auricles absent or tiny; oral setae erect or slightly curved, 2–4 pairs, ca. 3–8 mm long; ligule less than 1 mm or absent; blade deciduous, linear or linear-lanceolate, 2–4.5 × 1.7–2.6 mm, erect or recurved, apex acuminate, base constricted with densely short setae, 1/3–1/2 as wide as sheath apex. Ultimate branches usually with one foliage leaf; branch sheath fragile; ligule absent or weak; auricles absent or tiny; blade broadly lanceolate to narrowly oblong, usually 19–42 × 4–7 cm, secondary veins 7–9 pairs, basally cuneate and asymmetrical, abaxially hairless, margins serrulate.</p><fig id="F3" position="float" orientation="portrait"><object-id xmlns:xlink="http://www.w3.org/1999/xlink" content-type="doi" xlink:type="simple">10.3897/phytokeys.236.111290.figure3</object-id><object-id xmlns:xlink="http://www.w3.org/1999/xlink" content-type="arpha" xlink:type="simple">B36273F5-E374-518F-8B84-3EF08BF83A3C</object-id><label>Figure 3.</label><caption><p>Comparison of key morphological characters between <italic><tp:taxon-name><tp:taxon-name-part taxon-name-part-type="genus" reg="Gelidocalamus">G.</tp:taxon-name-part><tp:taxon-name-part taxon-name-part-type="species" reg="albozonatus">albozonatus</tp:taxon-name-part></tp:taxon-name></italic> and other seven species. Scale bars: as shown in the figure.</p></caption><graphic xmlns:xlink="http://www.w3.org/1999/xlink" xlink:href="phytokeys-236-017_article-111290__-g003.jpg" position="float" orientation="portrait" xlink:type="simple" id="oo_941778.jpg"><uri content-type="original_file" xlink:type="simple">https://binary.pensoft.net/fig/941778</uri></graphic></fig></tp:treatment-sec><tp:treatment-sec sec-type="distribution" id="SECID0EV3AE"><title>Distribution and habitat.</title><p><italic><tp:taxon-name><tp:taxon-name-part taxon-name-part-type="genus" reg="Gelidocalamus">G.</tp:taxon-name-part><tp:taxon-name-part taxon-name-part-type="species" reg="albozonatus">albozonatus</tp:taxon-name-part></tp:taxon-name></italic> occurs under evergreen broad-leaved forests, along the ravine to the east of Luduhu Village, at elev. ca. 200–600 m. It grows together with <italic><tp:taxon-name><tp:taxon-name-part taxon-name-part-type="genus" reg="Cupressus">Cupressus</tp:taxon-name-part><tp:taxon-name-part taxon-name-part-type="species" reg="funebris">funebris</tp:taxon-name-part></tp:taxon-name></italic> Endl. (<tp:taxon-name><tp:taxon-name-part taxon-name-part-type="family">Cupressaceae</tp:taxon-name-part></tp:taxon-name>), <italic><tp:taxon-name><tp:taxon-name-part taxon-name-part-type="genus" reg="Bambusa">Bambusa</tp:taxon-name-part><tp:taxon-name-part taxon-name-part-type="species" reg="emeiensis">emeiensis</tp:taxon-name-part></tp:taxon-name></italic> L. C. Chia &amp; H. L. Fung (<tp:taxon-name><tp:taxon-name-part taxon-name-part-type="family">Poaceae</tp:taxon-name-part></tp:taxon-name>), and <italic><tp:taxon-name><tp:taxon-name-part taxon-name-part-type="genus" reg="Nymphanthus">Nymphanthus</tp:taxon-name-part><tp:taxon-name-part taxon-name-part-type="species" reg="calcicola">calcicola</tp:taxon-name-part></tp:taxon-name></italic> S. R. Yi &amp; Gang Yao, 2022 (<tp:taxon-name><tp:taxon-name-part taxon-name-part-type="family">Phyllanthaceae</tp:taxon-name-part></tp:taxon-name>), and so on. So far, <italic><tp:taxon-name><tp:taxon-name-part taxon-name-part-type="genus" reg="Gelidocalamus">G.</tp:taxon-name-part><tp:taxon-name-part taxon-name-part-type="species" reg="albozonatus">albozonatus</tp:taxon-name-part></tp:taxon-name></italic> is only known from one small population (lessthan 1000 m<sup>2</sup>) in the Pengshui County of Chongqing, China.</p><fig id="F4" position="float" orientation="portrait"><object-id xmlns:xlink="http://www.w3.org/1999/xlink" content-type="doi" xlink:type="simple">10.3897/phytokeys.236.111290.figure4</object-id><object-id xmlns:xlink="http://www.w3.org/1999/xlink" content-type="arpha" xlink:type="simple">5A04F566-F214-5692-B004-8FBFDAA6A449</object-id><label>Figure 4.</label><caption><p>Comparison of morphological characters between <italic><tp:taxon-name><tp:taxon-name-part taxon-name-part-type="genus" reg="Gelidocalamus">G.</tp:taxon-name-part><tp:taxon-name-part taxon-name-part-type="species" reg="albozonatus">albozonatus</tp:taxon-name-part></tp:taxon-name></italic> (<bold>A–F</bold>) and <italic><tp:taxon-name><tp:taxon-name-part taxon-name-part-type="genus" reg="Gelidocalamus">G.</tp:taxon-name-part><tp:taxon-name-part taxon-name-part-type="species" reg="tessellatus">tessellatus</tp:taxon-name-part></tp:taxon-name></italic> (<bold>G–L</bold>) <bold>A, G</bold> branches <bold>B, H</bold> clum sheath base <bold>C, I</bold> internode <bold>D, J</bold> oral setae of culm leaf <bold>E, K</bold> margin of clum sheath <bold>F, L</bold> midvein. Scale bars: 1 cm (<bold>A–L</bold>).</p></caption><graphic xmlns:xlink="http://www.w3.org/1999/xlink" xlink:href="phytokeys-236-017_article-111290__-g004.jpg" position="float" orientation="portrait" xlink:type="simple" id="oo_941779.jpg"><uri content-type="original_file" xlink:type="simple">https://binary.pensoft.net/fig/941779</uri></graphic></fig></tp:treatment-sec><tp:treatment-sec sec-type="Chinese vernacular name" id="SECID0EZAAG"><title>Chinese vernacular name.</title><p>péng-shuǐ-duǎn-zhī-zhú (彭水短枝竹).</p></tp:treatment-sec><tp:treatment-sec sec-type="phenology" id="SECID0E5AAG"><title>Phenology.</title><p>New shoots Sep–Nov, Inflorescence unknown.</p></tp:treatment-sec><tp:treatment-sec sec-type="etymology" id="SECID0EDBAG"><title>Etymology.</title><p>The specific epithet indicates the ring of white tomenta below the node.</p></tp:treatment-sec><tp:treatment-sec sec-type="Leaf micromorphology" id="SECID0EIBAG"><title>Leaf micromorphology.</title><p>Stomatal apparatuses are embossed outwards and smooth without appendages, ca. 27 (25–30) × 13 (11–14) µm. The short papillaes are scattered on the leaf vein and stomatal zone. The exposed stomatal apparatus is surrounded by 8–10 short papillae, but not covered with wax. There are two types of trichomes (i.e., microhairs and prickles) on the abaxial leaf epidermis, but both are sparsely distributed on the abaxial leaf epidermis. The saddle-shaped silica bodies are clearly distributed on the veins. Microhairs are composed of two cells with the apical cell withered, and only occur on the intercostal regions of the abaxial leaf epidermis.</p><fig id="F5" position="float" orientation="portrait"><object-id xmlns:xlink="http://www.w3.org/1999/xlink" content-type="doi" xlink:type="simple">10.3897/phytokeys.236.111290.figure5</object-id><object-id xmlns:xlink="http://www.w3.org/1999/xlink" content-type="arpha" xlink:type="simple">23CF6F5D-5CFE-51F7-8356-C59CDE58552B</object-id><label>Figure 5.</label><caption><p>Comparison of foliage leaf blade size and outline between <italic><tp:taxon-name><tp:taxon-name-part taxon-name-part-type="genus" reg="Gelidocalamus">G.</tp:taxon-name-part><tp:taxon-name-part taxon-name-part-type="species" reg="albozonatus">albozonatus</tp:taxon-name-part></tp:taxon-name></italic> and other seven species.</p></caption><graphic xmlns:xlink="http://www.w3.org/1999/xlink" xlink:href="phytokeys-236-017_article-111290__-g005.jpg" position="float" orientation="portrait" xlink:type="simple" id="oo_941780.jpg"><uri content-type="original_file" xlink:type="simple">https://binary.pensoft.net/fig/941780</uri></graphic></fig></tp:treatment-sec><tp:treatment-sec sec-type="conservation status" id="SECID0EFCAG"><title>Conservation status.</title><p>Based on the field investigations in Pengshui County and adjacent regions (e.g., Shizhu, Qianjiang and Youyang). As the type locality is a mountain with steep terrain, only a population is found on the hillside on both sides of a valley. Therefore, before carrying out further investigations, this species should be assessed as “Data Deficient” (<abbrev xmlns:xlink="http://www.w3.org/1999/xlink" xlink:title="Data Deficient" id="ABBRID0ELCAG" xlink:type="simple">DD</abbrev>), according to the IUCN standards (IUCN 2022).</p><fig id="F6" position="float" orientation="portrait"><object-id xmlns:xlink="http://www.w3.org/1999/xlink" content-type="doi" xlink:type="simple">10.3897/phytokeys.236.111290.figure6</object-id><object-id xmlns:xlink="http://www.w3.org/1999/xlink" content-type="arpha" xlink:type="simple">0B77ACBB-6FF9-5267-9955-3F4DBD133E1A</object-id><label>Figure 6.</label><caption><p><abbrev xmlns:xlink="http://www.w3.org/1999/xlink" xlink:title="scanning electron microscopy" id="ABBRID0EXCAG" xlink:type="simple">SEM</abbrev> images of the abaxial leaf epidermis <bold>A</bold><italic><tp:taxon-name><tp:taxon-name-part taxon-name-part-type="genus" reg="Gelidocalamus">G.</tp:taxon-name-part><tp:taxon-name-part taxon-name-part-type="species" reg="albozonatus">albozonatus</tp:taxon-name-part></tp:taxon-name></italic> (Pengshui, Chongqing, China) <bold>B</bold><italic><tp:taxon-name><tp:taxon-name-part taxon-name-part-type="genus" reg="Gelidocalamus">G.</tp:taxon-name-part><tp:taxon-name-part taxon-name-part-type="species" reg="tessellatus">tessellatus</tp:taxon-name-part></tp:taxon-name></italic> (Libo, Guizhou, China) <bold>C</bold><italic><tp:taxon-name><tp:taxon-name-part taxon-name-part-type="genus" reg="Gelidocalamus">G.</tp:taxon-name-part><tp:taxon-name-part taxon-name-part-type="species" reg="annulatus">annulatus</tp:taxon-name-part></tp:taxon-name></italic> (Chishui, Guizhou, China) <bold>D</bold><italic><tp:taxon-name><tp:taxon-name-part taxon-name-part-type="genus" reg="Gelidocalamus">G.</tp:taxon-name-part><tp:taxon-name-part taxon-name-part-type="species" reg="monophyllus">monophyllus</tp:taxon-name-part></tp:taxon-name></italic> (Ningyuan, Hunan, China).</p></caption><graphic xmlns:xlink="http://www.w3.org/1999/xlink" xlink:href="phytokeys-236-017_article-111290__-g006.jpg" position="float" orientation="portrait" xlink:type="simple" id="oo_941781.jpg"><uri content-type="original_file" xlink:type="simple">https://binary.pensoft.net/fig/941781</uri></graphic></fig></tp:treatment-sec></tp:taxon-treatment>
